# Supplementary material for: Modelled-Microgravity Reduces Virulence Factor Production in Staphylococcus aureus through Downregulation of agr-Dependent Quorum Sensing
Source: Int J Mol Sci. 2023 Nov 6;24(21):15997. doi: 10.3390/ijms242115997 (PMC10648752; doi:10.3390/ijms242115997)
Supplement: Supplementary file 1 [file ijms-24-15997-s001.zip]

Archive with 1 entries (1 files):
- ijms-2635313-supplementary.pdf
